# Supplementary material for: CD276 immature glycosylation drives colorectal cancer aggressiveness and T cell mediated immune escape
Source: Cell Commun Signal. 2026 Jan 20;24:113. doi: 10.1186/s12964-026-02672-y (PMC12903257; doi:10.1186/s12964-026-02672-y)
Supplement: Supplementary file 5 — Supplementary Material 5. [file 12964_2026_2672_MOESM5_ESM.zip]

Archive with 1 entries (1 files):
- supplementary data file 2.pdf
